# Supplementary material for: Enhanced silk production and pupal weight in Bombyx mori through CRISPR/Cas9-mediated circadian Clock gene disruption
Source: PLoS One. 2025 Jan 27;20(1):e0317572. doi: 10.1371/journal.pone.0317572 (PMC11771929; doi:10.1371/journal.pone.0317572)
Supplement: S1 File — (XLSX) [file pone.0317572.s004.xlsx]

## Sheet: Clk 12-12 LD
12:12 LD	2^-∆∆Ct	Clk
ZT	wt R1	wt R2	wt R3	ClkD29 R1	ClkD29 R2	ClkD29 R3
0	1.08	0.98	0.86	1.03	1.45	0.86
3	0.81	1.34	0.92	0.97	1.19	0.74
6	1.11	1.18	1.21	0.96	1.09	0.73
9	0.92	0.84	1.03	1.05	0.92	1.16
12	0.81	0.67	1.23	1.06	1.1	0.89
15	0.92	0.78	0.57	0.7	0.89	1.21
18	0.79	0.57	0.7	1.93	1.05	1.02
21	0.71	0.62	0.41	1.25	1.25	1.41

## Sheet: cyc 12-12 LD 
12:12 LD	2^-∆∆Ct	cyc
ZT	wt R1	wt R2	wt R3	ClkD29 R1	ClkD29 R2	ClkD29 R3
0	0.51	0.55	0.59	0.94	0.91	0.7
3	0.5	1.13	1.77	0.79	0.52	1.18
6	1.04	0.8	0.95	0.82	0.48	1.35
9	1.11	0.81	0.57	1.03	1.02	1.07
12	0.54	0.42	0.93	0.8	0.66	0.79
15	0.55	0.63	0.36	0.69	0.71	1.07
18	0.32	0.36	0.57	0.76	0.86	0.79
21	0.24	0.27	0.41	0.83	0.8	0.9

## Sheet: per 12-12 LD 
12:12 LD	2^-∆∆Ct	per
ZT	wt R1	wt R2	wt R3	ClkD29 R1	ClkD29 R2	ClkD29 R3
0	1.76	0.77	0.94	0.55	0.71	0.37
3	0.59	1.24	1.38	0.6	0.52	0.58
6	1.88	1.35	1.06	0.54	0.57	0.66
9	1.69	1.62	1.67	0.74	0.68	0.9
12	0.57	0.3	1.12	0.43	0.35	0.39
15	0.73	0.61	0.36	0.31	0.33	0.52
18	0.51	0.26	0.44	0.62	0.4	0.57
21	0.31	1.04	0.18	0.45	0.55	0.47

## Sheet: tim 12-12 LD 
12:12 LD	2^-∆∆Ct	tim
ZT	wt R1	wt R2	wt R3	ClkD29 R1	ClkD29 R2	ClkD29 R3
0	1.48	0.92	0.86	0.18	0.27	0.26
3	0.86	1.38	0.84	0.2	0.25	0.2
6	1.28	1.12	1.22	0.19	0.21	0.19
9	1	0.83	0.53	0.13	0.14	0.31
12	0.99	0.61	0.7	0.1	0.12	0.14
15	0.89	0.71	0.63	0.11	0.15	0.19
18	1.11	0.59	0.59	0.22	0.15	0.11
21	0.46	0.55	0.44	0.11	0.19	0.12
