# Supplementary material for: Enhanced silk production and pupal weight in Bombyx mori through CRISPR/Cas9-mediated circadian Clock gene disruption
Source: PLoS One. 2025 Jan 27;20(1):e0317572. doi: 10.1371/journal.pone.0317572 (PMC11771929; doi:10.1371/journal.pone.0317572)
Supplement: S2 File — (XLSX) [file pone.0317572.s005.xlsx]

## Sheet: eclosion-wt
Eclosion wild-type 12:12 LD							Eclosion wild-type DD
ZT	% R1	% R2	% R3	% R4	% R5		CT	% R1	% R2	% R3	% R4
0	41.3333	32.5581	40.5405	18.75	37.2093		0	17.2414	37.5	46.1538	30
2	8	4.65116	0	0	2.32558		2	20.6897	12.5	0	10
4	0	0	2.7027	0	0		4	3.44828	0	0	0
6	0	0	0	0	0		6	0	12.5	7.69231	10
8	0	0	0	0	0		8	0	0	0	0
10	0	0	0	0	0		10	0	0	0	0
12	2.66667	0	0	0	0		12	10.3448	8.33333	3.84615	13.3333
14	4	0	2.7027	0	0		14	3.44828	8.33333	11.5385	10
16	0	0	0	3.125	0		16	0	0	3.84615	0
18	0	0	0	0	0		18	3.44828	4.16667	0	3.33333
20	1.33333	4.65116	21.6216	0	6.97674		20	13.7931	8.33333	7.69231	13.3333
22	42.6667	58.1395	32.4324	78.125	53.4884		22	27.5862	8.33333	19.2308	10

## Sheet: eclosion-ClkD29
Eclosion ClkD29 12:12 LD							Eclosion ClkD29 DD
ZT	% R1	% R2	% R3	% R4			CT	% R1	% R2	% R3	% R4	% R5
0	34.0425	42.5532	55.3192	33.3333			0	6.25	7.14286	10.3448	0	9.67742
2	17.0213	14.8936	4.25532	16.6667			2	12.5	7.14286	27.5862	13.3333	32.2581
4	2.12766	0	0	0			4	6.25	10.7143	3.44828	0	3.22581
6	0	0	0	0			6	3.125	0	0	3.33333	3.22581
8	0	0	0	0			8	9.375	0	3.44828	10	0
10	0	0	0	4.7619			10	9.375	10.7143	3.44828	6.66667	3.22581
12	2.12766	4.25532	0	0			12	3.125	7.14286	10.3448	16.6667	6.45161
14	4.25532	6.38298	10.6383	4.7619			14	18.75	21.4286	20.6897	16.6667	16.129
16	0	0	0	0			16	3.125	0	3.44828	10	0
18	8.51064	4.25532	4.25532	4.7619			18	6.25	7.14286	0	3.33333	0
20	21.2766	21.2766	12.766	26.1905			20	9.375	14.2857	10.3448	10	9.67742
22	10.6383	6.38298	12.766	9.52381			22	12.5	14.2857	6.89655	10	16.129
