# Supplementary material for: Enhanced silk production and pupal weight in Bombyx mori through CRISPR/Cas9-mediated circadian Clock gene disruption
Source: PLoS One. 2025 Jan 27;20(1):e0317572. doi: 10.1371/journal.pone.0317572 (PMC11771929; doi:10.1371/journal.pone.0317572)
Supplement: S3 File — (XLSX) [file pone.0317572.s006.xlsx]

## Sheet: hatching-wt
Egg hatching wild-type 12:12 LD							Egg hatching wild-type DD
ZT	% R1	% R2	% R3	% R4	% R5		CT	% R1	% R2	% R3	% R4
0	16.8157	15.6499	14.4869	11.4919	17.7068		0	8.93971	6.47773	4.95495	10.1852
2	26.8336	28.382	30.3823	26.8145	22.061		2	29.3139	13.7652	20.7207	31.4815
4	19.678	21.3528	20.1207	23.1855	23.3672		4	21.4137	23.0769	22.973	33.7963
6	11.8068	12.2016	11.4688	13.5081	10.3048		6	12.474	12.9555	6.30631	8.7963
8	3.22004	6.49867	6.03622	9.07258	6.09579		8	5.1975	4.04858	3.15315	1.85185
10	6.97674	5.57029	3.62173	6.04839	7.98258		10	6.86071	2.02429	4.95495	1.38889
12	5.36673	4.11141	4.62777	5.04032	5.22496		12	5.61331	13.3603	13.0631	6.01852
14	0.357782	0.928382	1.81086	0	0.435414		14	1.2474	6.88259	5.40541	2.31481
16	0.536673	0.265252	0.603622	0	0		16	1.2474	4.8583	3.15315	0.925926
18	0	0.530504	0.402414	0.201613	0.580552		18	1.8711	4.04858	4.95495	1.38889
20	2.32558	0.795756	1.20724	0.604839	2.03193		20	3.1185	3.23887	6.30631	0.462963
22	6.08229	3.71353	5.23139	4.03226	4.209		22	2.7027	5.26316	4.05405	1.38889

## Sheet: hatching-ClkD29
Egg hatching ClkD29 12:12 LD								Egg hatching ClkD29 DD
ZT	% R1	% R2	% R3	% R4	% R5	% R6		CT	% R1	% R2	% R3	% R4	% R5
0	10.2767	4.74308	12.6482	18.1818	16.6008	13.0435		0	5.07812	7.18391	7.8125	9.16442	6.41026
2	15.0198	8.69565	28.8538	35.5731	46.2451	26.4822		2	14.0625	17.5287	8.59375	3.77359	6.41026
4	25.2964	24.1107	11.8577	14.2293	15.8103	11.0672		4	14.4531	25.2874	9.11458	5.66038	10.6227
6	13.0435	13.4387	10.6719	6.71937	5.92885	6.32411		6	14.8438	13.5058	10.1562	6.19946	11.3553
8	7.11463	5.5336	6.71937	9.88142	2.37154	5.5336		8	4.29688	5.45977	10.6771	10.5121	7.32601
10	9.88142	7.90514	4.34783	0.395257	1.97629	4.34783		10	4.6875	2.29885	11.9792	10.7817	12.0879
12	5.5336	4.74308	3.95257	1.58103	2.37154	3.55731		12	3.125	8.04598	12.7604	12.938	15.5678
14	0.790514	0.790514	1.97629	0	0.790514	0		14	2.73438	1.43678	8.85417	4.85175	8.24176
16	1.97629	0.395257	2.37154	0.790514	0	1.18577		16	7.42188	4.31034	5.98958	9.43396	6.22711
18	1.97629	2.37154	1.97629	3.16206	0.790514	16.2055		18	5.85938	3.44828	7.03125	8.89488	5.86081
20	5.5336	0.790514	3.16206	11.0672	0	13.0435		20	13.2812	7.47126	3.90625	9.16442	5.86081
22	3.55731	2.37154	1.18577	9.09091	0.395257	10.6719		22	10.1562	4.02299	3.125	8.62534	4.0293
