# Supplementary material for: Enhanced silk production and pupal weight in Bombyx mori through CRISPR/Cas9-mediated circadian Clock gene disruption
Source: PLoS One. 2025 Jan 27;20(1):e0317572. doi: 10.1371/journal.pone.0317572 (PMC11771929; doi:10.1371/journal.pone.0317572)
Supplement: S4 File — (XLSX) [file pone.0317572.s007.xlsx]

## Sheet: ClkD29 larval weights
Wild-type (Nistari)																			ClkD29
Females									Males										Females									Males
larval weights (g)									larval weights (g)										larval weights (g)									larval weights (g)
n°	day 1	day 2	day 3	day 4	day 5	day 6	day 7	day 8	n°	day 1	day 2	day 3	day 4	day 5	day 6	day 7	day 8		n°	day 1	day 2	day 3	day 4	day 5	day 6	day 7	day 8	n°	day 1	day 2	day 3	day 4	day 5	day 6	day 7	day 8
1	0.279	0.426	0.592	0.645	0.865	1.664	1.347	1.599	1	0.181	0.423	0.527	0.761	0.654	1.277	1.189	1.384		1	0.238	0.427	0.602	0.867	1.174	1.412	1.607	1.911	1	0.199	0.297	0.489	0.593	1.17	1.11	1.19	1.258
2	0.212	0.36	0.571	0.678	1.02	1.618	1.376	1.648	2	0.186	0.354	0.486	0.775	0.763	1.248	1.234	1.455		2	0.276	0.407	0.688	0.834	1.215	1.696	1.635	1.796	2	0.231	0.323	0.546	0.516	0.716	0.885	1.326	1.404
3	0.288	0.31	0.604	0.63	1.359	1.161	1.201	1.463	3	0.244	0.399	0.421	0.619	0.839	1.273	1.153	1.315		3	0.306	0.487	0.671	0.808	1.216	1.502	1.365	2.047	3	0.22	0.343	0.535	0.67	0.786	0.836	1.149	1.374
4	0.23	0.355	0.708	0.878	1.201	1.446	1.823	1.864	4	0.202	0.314	0.42	0.727	1.031	1.082	1.502	1.434		4	0.247	0.382	0.688	0.762	1.076	1.266	1.592	1.584	4	0.232	0.264	0.494	0.567	0.671	0.803	1.169	1.375
5	0.222	0.407	0.394	1.002	1.224	1.145	1.302	1.795	5	0.195	0.379	0.394	0.857	0.785	1.064	1.327	1.352		5	0.275	0.494	0.617	0.706	1.043	1.644	1.683	1.697	5	0.254	0.416	0.4	0.566	0.773	0.854	1.102	1.322
6	0.231	0.469	0.632	0.869	1.15	1.147	1.945	1.788	6	0.235	0.335	0.427	0.54	0.852	1.04	1.384	1.619		6	0.309	0.45	0.818	0.893	1.149	1.347	1.808	1.727	6	0.219	0.388	0.395	0.498	0.937	1.004	1.264	1.06
7	0.223	0.322	0.497	0.872	0.88	1.018	1.71	1.956	7	0.207	0.296	0.423	0.518	0.708	1.229	1.238	1.496		7	0.289	0.448	0.513	1.002	1.495	1.394	1.813	1.94	7	0.268	0.249	0.423	0.565	1.015	0.837	0.974	1.28
8	0.28	0.381	0.457	0.758	0.782	1.32	1.69	1.901	8	0.254	0.292	0.367	0.634	0.995	1.036	1.117	1.256		8	0.31	0.343	0.586	1.13	1.089	1.204	1.517	1.877	8	0.198	0.275	0.388	0.492	0.928	1.008	1.065	1.495
9	0.251	0.498	0.611	0.734	1.12	1.374	1.937	1.775	9	0.246	0.391	0.487	0.546	0.84	1.08	1.102	1.471		9	0.245	0.406	0.722	0.912	0.932	1.259	1.944	1.775	9	0.279	0.345	0.632	0.57	0.843	0.926	1.148	1.254
10	0.276	0.321	0.639	0.624	1.138	1.134	1.663	2.024	10	0.219	0.291	0.429	0.589	0.84	1.26	1.242	1.206		10	0.259	0.376	0.726	1.109	1.007	1.217	1.662	2.294	10	0.244	0.36	0.406	0.66	0.692	1.256	1.531	1.477
11	0.263	0.321	0.533	0.894	0.922	1.419	1.577	1.419	11	0.249	0.34	0.421	0.768	0.948	1.052	1.402	1.359		11	0.309	0.401	0.786	0.766	1.206	1.839	1.548	1.602	11	0.231	0.319	0.493	0.709	0.906	0.927	1.261	1.31
12	0.2	0.405	0.512	1.006	0.835	1.213	1.339	1.503	12	0.207	0.319	0.336	0.628	1.042	1.077	1.258	1.54		12	0.276	0.404	0.619	0.938	1.211	1.309	1.781	1.814	12	0.225	0.278	0.481	0.595	0.737	0.977	1.096	1.074
13	0.214	0.458	0.677	0.905	0.981	1.661	1.39	1.48	13	0.246	0.298	0.452	0.642	0.887	1.105	1.399	1.403		13	0.258	0.411	0.651	0.938	1.303	1.584	1.447	1.873	13	0.242	0.387	0.448	0.535	0.898	1.162	0.981	1.246
14	0.223	0.484	0.445	0.96	0.894	1.204	1.576	2.074	14	0.249	0.278	0.403	0.633	0.771	1.091	1.278	1.423		14	0.268	0.417	0.644	0.691	1.412	1.31	1.35	2.028	14	0.277	0.335	0.384	0.765	0.876	0.939	0.943	1.579
15	0.255	0.307	0.444	0.926	1.18	1.134	1.467	1.317	15	0.204	0.263	0.635	0.643	0.98	1.066	1.497	1.622		15	0.258	0.348	0.52	0.79	1.115	1.394	1.569	2.128	15	0.2	0.293	0.371	0.637	0.849	1.174	1.331	1.068
16	0.191	0.404	0.436	0.635	0.99	1.42	1.701	1.873	16	0.215	0.291	0.481	0.681	0.785	1.138	1.432	1.275		16	0.313	0.361	0.485	0.882	1.06	1.533	1.589	1.917	16	0.244	0.3	0.402	0.729	0.792	1.06	1.14	1.175
17	0.26	0.417	0.463	0.648	1.175	1.003	1.371	1.89	17	0.218	0.342	0.599	0.621	0.712	1.165	1.294	1.497		17	0.289	0.395	0.498	1.001	0.921	1.602	1.548	1.678	17	0.211	0.302	0.411	0.477	0.677	1.03	0.975	1.225
18	0.247	0.316	0.64	0.855	0.895	1.453	1.286	1.705	18	0.259	0.303	0.369	0.845	0.956	1.078	1.382	1.234		18	0.282	0.325	0.563	0.846	1.066	1.223	1.878	1.498	18	0.209	0.283	0.332	0.684	0.806	1.078	1.414	1.142
19	0.25	0.441	0.445	0.755	1.397	1.476	1.738	1.483	19	0.243	0.244	0.431	0.595	0.793	1.2	1.388	1.342		19	0.259	0.371	0.55	0.931	1.047	1.455	1.946	1.968	19	0.204	0.337	0.366	0.877	0.734	1.021	1.024	1.252
20	0.237	0.3	0.717	0.555	1.281	1.479	1.514	1.51	20	0.229	0.303	0.561	0.607	0.904	1.219	1.34	1.472		20	0.264	0.433	0.582	0.748	1.318	1.477	2.136	1.482	20	0.229	0.293	0.46	0.52	0.971	1.393	1.132	1.687

## Sheet: ClkD1922 larval weights
Wild-type (Kosetsu)																			ClkD1922
Females									Males										Females									Males
larval weights (g)									larval weights (g)										larval weights (g)									larval weights (g)
n°	day 1	day 2	day 3	day 4	day 5	day 6	day 7	day 8	n°	day 1	day 2	day 3	day 4	day 5	day 6	day 7	day 8		n°	day 1	day 2	day 3	day 4	day 5	day 6	day 7	day 8	n°	day 1	day 2	day 3	day 4	day 5	day 6	day 7	day 8
1	0.3	0.86	1.49	2.65	2.26	2.53	1.22		1	0.27	0.65	0.95	1.63	1.88	2.21	2.09			1	0.36	0.68	1.1	1.27	2.3	2.92	1.65	2.38	1	0.3	0.55	1.02	1.44	2.14	1.87	2.24	1.83
2	0.33	0.55	1.22	1.64	2.95	1.88	1.47		2	0.25	0.66	1.05	1.84	1.88	2.42	1.72			2	0.42	0.77	1.56	1.29	1.84	3.11	2.33	1.83	2	0.37	0.5	1.17	1.51	2.15	2.19	2.11	1.77
3	0.38	0.57	1.22	1.85	2.58	2.1	1.5		3	0.27	0.68	0.94	1.77	2.28	1.71	1.14			3	0.37	0.65	0.74	1.45	2.14	1.27	2.3	1.55	3	0.31	0.68	1.07	1.28	1.77	2.18	2.16	2.01
4	0.26	0.64	1.31	1.54	2.29	2.38	1.15		4	0.31	0.56	1.15	1.62	1.89	2.35	1.36			4	0.31	0.7	1.11	1.72	1.76	2.76	2.4	1.42	4	0.26	0.58	0.98	1.62	1.09	2.33	2.33	1.27
5	0.28	0.73	1.23	1.94	1.88	1.95	1.7		5	0.33	0.52	1.18	1.74	1.6	2.14	1.1			5	0.37	0.62	0.53	1.54	2.19	2.78	2.37	1.36	5	0.31	0.57	1.06	1.76	2.02	2.39	1.73	1.28
6	0.33	0.53	0.93	2.04	2.45	1.92	1.43		6	0.31	0.78	0.85	1.1	1.82	1.93	1.3			6	0.39	0.69	1.12	1.76	2.26	2.68	2.47	1.51	6	0.34	0.65	0.56	1.08	1.86	2.02	2.04	1.3
7	0.32	0.74	0.9	1.82	2.21	2.4	1.89		7	0.35	0.5	0.91	1.93	1.73	2.03	1.24			7	0.32	0.83	0.95	1.08	2.26	2.9	2.16	1.65	7	0.33	0.57	1	1.23	1.45	2.47	1.94	1.28
8	0.29	0.73	1.01	1.87	1.74	2.55	2.12		8	0.3	0.5	1.15	1.33	2.18	1.98	2			8	0.35	0.66	1.03	2.06	2.27	2.07	2.45	1.27	8	0.37	0.35	0.75	1.69	1.7	2.25	2.2	1.48
9	0.34	0.69	1.35	1.87	2.18	3.04	1.37		9	0.34	0.49	1.28	1.7	2	2.25	1.24			9	0.37	0.6	1.05	1.87	2.11	2.61	2.07	1.61	9	0.34	0.43	0.93	1.41	1.92	2.43	1.88	1.66
10	0.33	0.59	1.18	1.35	2.63	2.21	1.4		10	0.3	0.46	1.1	1.51	1.56	2.35	1.12			10	0.32	0.99	1.04	1.93	2.91	2.12	2.36	1.86	10	0.35	0.62	0.78	1.69	2.12	1.75	2.12	1.28
11	0.28	0.62	1.52	1.6	2.18	2.34	1.26		11	0.26	0.64	1.19	1.45	2.11	2.25	1.9			11	0.4	0.75	1.31	1.7	2.23	2.41	2.17	1.4	11	0.33	0.45	0.64	0.78	1.68	1.43	2.21	1.66
12	0.29	0.67	1.67	1.96	2.24	2.17	1.36		12	0.27	0.68	0.77	1.25	1.87	1.81	1.38			12	0.36	0.76	1.1	1.69	1.2	2.48	2.63	1.23
13	0.33	0.86	1.07	1.59	2.57	2.26	1.27		13	0.32	0.59	1.33	1.24	2.17	2.01	1.84			13	0.35	0.87	1.25	1.48	2.6	2.76	2.08	1.36
14	0.33	0.73	1.03	2.18	1.89	2.74	2.03		14	0.27	0.68	1.08	1.94	2.32	2.08	1.18			14	0.31	0.54	0.72	1.74	2.43	2.75	1.49	1.65
15	0.33	0.67	1.28	1.31	2.19	2.36	1.49		15	0.31	0.62	0.83	1.75	1.34	1.84	1.58			15	0.39	0.64	0.85	1.4	1.4	2.35	2.3	1.34
16	0.37	0.72	1.27	1.62	3.17	2.7	1.47		16	0.29	0.72	0.78	1.3	2.2	1.56	1.36			16	0.41	0.81	0.9	1.04	1.09	1.32	2.39	1.31
17	0.33	0.66	1.09	1.91	2.01	2.11	2.54		17	0.3	0.56	1.28	1.36	2.09	2.2	1.8			17	0.41	0.64	1.06	1.31	2.47	1.78	2.08	1.43
18	0.33	0.49	1.09	1.64	2.24	1.9	2.41		18	0.3	0.61	1.02	1.78	2.38	1.94	2.1			18	0.39	0.74	1.18	1.58	2.09	2.6	2.18	1.3
19	0.45	0.69	1.27	1.63	2.39	2.18	1.24												19	0.26	0.44	0.94	1.9	2.43	2.51	1.56	1.26
20	0.32	0.59	1.07	1.88	2.46	2.02	2.55												20	0.33	0.89	1.31	1.76	2.48	2.41	2	1.39
21	0.32	0.55	1.03	1.55	1.7	2.21	1.3												21	0.33	0.43	1.04	0.93	1.93	1.45	1.92	1.69
22	0.27	0.93	1.23	1.5	2.01	2.19	2.01												22	0.38	0.73	1.3	2.33	0.98	2.14	2.48	1.52
23	0.33	0.67	0.93	2.24	2.04	2.18	1.36												23	0.33	0.89	0.97	1.55	2.07	2.56	2.6	1.42
24	0.36	0.54	1.04	1.87	2.02	2.76	1.51												24	0.34	0.59	0.83	1.95	1.66	2.2	1.57	1.55
																			25	0.32	0.73	0.87	0.71	2.73	2.61	2.21	1.61
