# Supplementary material for: Enhanced silk production and pupal weight in Bombyx mori through CRISPR/Cas9-mediated circadian Clock gene disruption
Source: PLoS One. 2025 Jan 27;20(1):e0317572. doi: 10.1371/journal.pone.0317572 (PMC11771929; doi:10.1371/journal.pone.0317572)
Supplement: S5 File — (XLSX) [file pone.0317572.s008.xlsx]

## Sheet: ClkD29_Raw data art diet
Wild-type (Nistari)													ClkD29
Female						Male							Female						Male
n°	Cocoon weight (g)	Shell weight (g)	Pupae weight (g)	Shell/Cocoon	Productivity (%)	n°	Cocoon weight (g)	Shell weight (g)	Pupae weight (g)	Shell/Cocoon	Productivity (%)		n°	Cocoon weight (g)	Shell weight (g)	Pupae weight (g)	Shell/Cocoon	Productivity (%)	n°	Cocoon weight (g)	Shell weight (g)	Pupae weight (g)	Shell/Cocoon	Productivity (%)
1	0.948	0.092	0.856	0.0970464	9.70464	1	0.738	0.069	0.669	0.0934959	9.34959		1	0.816	0.078	0.738	0.0955882	9.55882	1	0.584	0.065	0.519	0.111301	11.1301
2	0.77	0.06	0.71	0.0779221	7.79221	2	0.604	0.061	0.543	0.100993	10.0993		2	0.901	0.084	0.817	0.0932297	9.32297	2	0.789	0.084	0.705	0.106464	10.6464
3	0.594	0.054	0.54	0.0909091	9.09091	3	0.528	0.041	0.487	0.0776515	7.76515		3	0.919	0.078	0.841	0.0848749	8.48749	3	0.701	0.079	0.622	0.112696	11.2696
4	0.855	0.056	0.799	0.0654971	6.54971	4	0.724	0.068	0.656	0.0939227	9.39227		4	0.741	0.08	0.661	0.107962	10.7962	4	0.684	0.059	0.625	0.0862573	8.62573
5	0.851	0.076	0.775	0.0893067	8.93067	5	0.67	0.071	0.599	0.10597	10.597		5	0.881	0.071	0.81	0.0805902	8.05902	5	0.748	0.067	0.681	0.0895722	8.95722
6	0.663	0.064	0.599	0.0965309	9.65309	6	0.588	0.057	0.531	0.0969388	9.69388		6	0.78	0.073	0.707	0.0935897	9.35897	6	0.761	0.071	0.69	0.0932983	9.32983
7	0.729	0.064	0.665	0.0877915	8.77915	7	0.602	0.062	0.54	0.10299	10.299		7	0.932	0.086	0.846	0.0922747	9.22747	7	0.773	0.071	0.702	0.0918499	9.18499
8	0.855	0.073	0.782	0.0853801	8.53801	8	0.657	0.059	0.598	0.0898021	8.98021		8	0.939	0.082	0.857	0.0873269	8.73269	8	0.733	0.086	0.647	0.117326	11.7326
9	0.705	0.07	0.635	0.0992908	9.92908	9	0.579	0.064	0.515	0.110535	11.0535		9	0.939	0.08	0.859	0.085197	8.5197	9	0.786	0.079	0.707	0.100509	10.0509
10	0.736	0.067	0.669	0.0910326	9.10326	10	0.559	0.061	0.498	0.109123	10.9123		10	0.943	0.08	0.863	0.0848356	8.48356	10	0.759	0.066	0.693	0.0869565	8.69565
11	0.935	0.09	0.845	0.0962567	9.62567	11	0.545	0.071	0.474	0.130275	13.0275		11	0.901	0.077	0.824	0.0854606	8.54606	11	0.703	0.077	0.626	0.109531	10.9531
12	0.814	0.07	0.744	0.0859951	8.59951	12	0.72	0.076	0.644	0.105556	10.5556		12	1.079	0.088	0.991	0.081557	8.1557	12	0.695	0.072	0.623	0.103597	10.3597
13	0.676	0.064	0.612	0.0946746	9.46746	13	0.701	0.072	0.629	0.10271	10.271		13	0.839	0.075	0.764	0.0893921	8.93921	13	0.797	0.079	0.718	0.0991217	9.91217
14	1.003	0.082	0.921	0.0817547	8.17547	14	0.644	0.067	0.577	0.104037	10.4037		14	1.164	0.097	1.067	0.0833333	8.33333	14	0.708	0.071	0.637	0.100282	10.0282
15	0.872	0.082	0.79	0.0940367	9.40367	15	0.592	0.06	0.532	0.101351	10.1351		15	0.8	0.064	0.736	0.08	8	15	0.743	0.076	0.667	0.102288	10.2288
16	0.806	0.078	0.728	0.0967742	9.67742	16	0.606	0.062	0.544	0.10231	10.231		16	0.831	0.07	0.761	0.0842359	8.42359	16	0.657	0.062	0.595	0.0943683	9.43683
17	0.8	0.068	0.732	0.085	8.5	17	0.571	0.063	0.508	0.110333	11.0333		17	0.871	0.073	0.798	0.0838117	8.38117	17	0.677	0.071	0.606	0.104874	10.4874
18	0.819	0.08	0.739	0.0976801	9.76801	18	0.579	0.055	0.524	0.0949914	9.49914		18	0.943	0.081	0.862	0.0858961	8.58961	18	0.761	0.081	0.68	0.106439	10.6439
19	0.642	0.06	0.582	0.0934579	9.34579	19	0.713	0.071	0.642	0.0995792	9.95792		19	0.961	0.073	0.888	0.0759625	7.59625	19	0.663	0.076	0.587	0.11463	11.463
20	0.84	0.069	0.771	0.0821429	8.21429	20	0.611	0.053	0.558	0.086743	8.6743		20	1.004	0.083	0.921	0.0826693	8.26693	20	0.735	0.073	0.662	0.0993197	9.93197
21	0.663	0.058	0.605	0.0874811	8.74811	21	0.572	0.071	0.501	0.124126	12.4126		21	0.729	0.085	0.644	0.116598	11.6598	21	0.566	0.073	0.493	0.128975	12.8975
22	0.781	0.074	0.707	0.0947503	9.47503	22	0.499	0.065	0.434	0.130261	13.0261		22	0.8	0.078	0.722	0.0975	9.75	22	0.528	0.072	0.456	0.136364	13.6364
23	0.617	0.06	0.557	0.0972447	9.72447	23	0.438	0.057	0.381	0.130137	13.0137		23	0.729	0.077	0.652	0.105624	10.5624	23	0.571	0.07	0.501	0.122592	12.2592
24	0.582	0.054	0.528	0.0927835	9.27835	24	0.503	0.062	0.441	0.12326	12.326		24	0.663	0.077	0.586	0.116139	11.6139	24	0.553	0.075	0.478	0.135624	13.5624
25	0.683	0.065	0.618	0.0951684	9.51684	25	0.605	0.073	0.532	0.120661	12.0661		25	0.602	0.06	0.542	0.0996678	9.96678	25	0.626	0.079	0.547	0.126198	12.6198
26	0.759	0.066	0.693	0.0869565	8.69565	26	0.568	0.067	0.501	0.117958	11.7958		26	0.648	0.071	0.577	0.109568	10.9568	26	0.602	0.078	0.524	0.129568	12.9568
27	0.755	0.076	0.679	0.100662	10.0662	27	0.58	0.068	0.512	0.117241	11.7241		27	0.68	0.063	0.617	0.0926471	9.26471	27	0.59	0.071	0.519	0.120339	12.0339
28	0.67	0.071	0.599	0.10597	10.597	28	0.545	0.071	0.474	0.130275	13.0275		28	0.693	0.079	0.614	0.113997	11.3997	28	0.581	0.075	0.506	0.129088	12.9088
29	0.678	0.073	0.605	0.10767	10.767	29	0.547	0.063	0.484	0.115174	11.5174		29	0.631	0.067	0.564	0.106181	10.6181	29	0.539	0.068	0.471	0.12616	12.616
30	0.659	0.056	0.603	0.0849772	8.49772	30	0.52	0.065	0.455	0.125	12.5		30	0.631	0.074	0.557	0.117274	11.7274	30	0.573	0.069	0.504	0.120419	12.0419
31	0.658	0.067	0.591	0.101824	10.1824	31	0.557	0.071	0.486	0.127469	12.7469		31	0.629	0.069	0.56	0.109698	10.9698	31	0.593	0.08	0.513	0.134907	13.4907
32	0.688	0.072	0.616	0.104651	10.4651	32	0.63	0.078	0.552	0.12381	12.381		32	0.67	0.062	0.608	0.0925373	9.25373	32	0.601	0.068	0.533	0.113145	11.3145
33	0.676	0.073	0.603	0.107988	10.7988	33	0.565	0.074	0.491	0.130973	13.0973		33	0.585	0.061	0.524	0.104274	10.4274	33	0.523	0.07	0.453	0.133843	13.3843
34	0.616	0.061	0.555	0.099026	9.9026	34	0.533	0.061	0.472	0.114447	11.4447		34	0.621	0.071	0.55	0.114332	11.4332	34	0.529	0.072	0.457	0.136106	13.6106
35	0.584	0.064	0.52	0.109589	10.9589	35	0.518	0.067	0.451	0.129344	12.9344		35	0.611	0.063	0.548	0.10311	10.311	35	0.6	0.074	0.526	0.123333	12.3333
36	0.562	0.054	0.508	0.0960854	9.60854	36	0.543	0.06	0.483	0.110497	11.0497		36	0.593	0.064	0.529	0.107926	10.7926	36	0.59	0.067	0.523	0.113559	11.3559
37	0.585	0.055	0.53	0.0940171	9.40171	37	0.533	0.065	0.468	0.121951	12.1951		37	0.684	0.067	0.617	0.0979532	9.79532	37	0.563	0.07	0.493	0.124334	12.4334
38	0.578	0.058	0.52	0.100346	10.0346	38	0.525	0.065	0.46	0.12381	12.381		38	0.616	0.071	0.545	0.11526	11.526	38	0.596	0.068	0.528	0.114094	11.4094
39	0.588	0.056	0.532	0.0952381	9.52381	39	0.553	0.067	0.486	0.121157	12.1157		39	0.677	0.069	0.608	0.10192	10.192	39	0.567	0.069	0.498	0.121693	12.1693
40	0.528	0.055	0.473	0.104167	10.4167	40	0.532	0.061	0.471	0.114662	11.4662		40	0.769	0.079	0.69	0.102731	10.2731	40	0.594	0.078	0.516	0.131313	13.1313

## Sheet: Changes
	wt Nistari female cocoons	ClkD29 female cocoons	wt Nistari female shell	ClkD29 female shell	wt Nistari female silk%	ClkD29 female silk%	wt Nistari male cocoons	ClkD29 male cocoons	wt Nistari male shell	ClkD29 male shell	wt Nistari male silk%	ClkD29 male silk%	Wt Nistari Fm Pupae weight	Wt Nistari M Pupae weight	ClkD29 Fm Pupae weight	ClkD29 M Pupae weight
Number of samples	40	40	40	40	40	40	40	40	40	40	40	40	40	40	40	40
Minimum	0.528	0.585	0.054	0.06	6.55	7.6	0.438	0.523	0.041	0.059	7.77	8.63	0.473	0.381	0.524	0.453
Maximum	1.003	1.164	0.092	0.097	10.96	11.73	0.738	0.797	0.078	0.086	13.1	13.64	0.921	0.669	1.067	0.718
Range	0.475	0.579	0.038	0.037	4.41	4.13	0.3	0.274	0.037	0.027	5.33	5.01	0.448	0.288	0.543	0.265
Mean	0.7206	0.7861	0.06718	0.0745	9.388	9.657	0.5849	0.6486	0.06485	0.07278	11.18	11.38	0.6534	0.5201	0.7116	0.5758
Std. Deviation	0.1171	0.1485	0.009897	0.008262	0.889	1.225	0.06803	0.08634	0.006949	0.005767	1.396	1.491	0.1094	0.0657	0.1424	0.08479
Std. Error of Mean	0.01851	0.02349	0.001565	0.001306	0.1406	0.1936	0.01076	0.01365	0.001099	0.0009118	0.2207	0.2358	0.01729	0.01039	0.02251	0.01341
% changes Clk^29		9.08965		10.8961		2.86536		10.8908		12.2282		1.78891			8.90725	10.7095
