# Supplementary material for: Enhanced silk production and pupal weight in Bombyx mori through CRISPR/Cas9-mediated circadian Clock gene disruption
Source: PLoS One. 2025 Jan 27;20(1):e0317572. doi: 10.1371/journal.pone.0317572 (PMC11771929; doi:10.1371/journal.pone.0317572)
Supplement: S6 File — (XLSX) [file pone.0317572.s009.xlsx]

## Sheet: CLKD1922_Raw data art diet
Wild-type (Kosetsu)													ClkD1922
Female						Male							Female						Male
n°	Cocoon weight (g)	Shell weight (g)	Pupae weight (g)	Shell/Cocoon	Productivity (%)	n°	Cocoon weight (g)	Shell weight (g)	Pupae weight (g)	Shell/Cocoon	Productivity (%)		n°	Cocoon weight (g)	Shell weight (g)	Pupae weight (g)	Shell/Cocoon	Productivity (%)	n°	Cocoon weight (g)	Shell weight (g)	Pupae weight (g)	Shell/Cocoon	Productivity (%)
1	1.2097	0.1409	1.0688	0.116475	11.6475	1	0.7568	0.0905	0.6663	0.119582	11.9582		1	1.11023	0.13893	0.9713	0.125136	12.5136	1	0.88792	0.11649	0.77143	0.131194	13.1194
2	1.0055	0.1134	0.8921	0.11278	11.278	2	0.8542	0.075	0.7792	0.0878015	8.78015		2	1.18371	0.1386	1.04511	0.117089	11.7089	2	0.92356	0.10813	0.81543	0.11708	11.708
3	0.8548	0.1474	0.7074	0.172438	17.2438	3	0.812	0.081	0.731	0.0997537	9.97537		3	0.80377	0.13002	0.67375	0.161763	16.1763	3	0.96217	0.08085	0.88132	0.0840288	8.40288
4	1.0442	0.1356	0.9086	0.12986	12.986	4	0.8935	0.0881	0.8054	0.098601	9.8601		4	1.07712	0.13321	0.94391	0.123672	12.3672	4	0.9229	0.08063	0.84227	0.0873659	8.73659
5	1.0623	0.144	0.9183	0.135555	13.5555	5	0.8018	0.0845	0.7173	0.105388	10.5388		5	0.85712	0.12287	0.73425	0.143352	14.3352	5	0.87769	0.10714	0.77055	0.12207	12.207
6	0.9039	0.1239	0.78	0.137073	13.7073	6	0.6196	0.0519	0.5677	0.0837637	8.37637		6	1.21506	0.15114	1.06392	0.124389	12.4389	6	0.85987	0.09812	0.76175	0.11411	11.411
7	0.8163	0.1175	0.6988	0.143942	14.3942	7	0.8545	0.0883	0.7662	0.103335	10.3335		7	1.22067	0.12837	1.0923	0.105164	10.5164	7	0.93687	0.10879	0.82808	0.116121	11.6121
8	0.9079	0.1041	0.8038	0.11466	11.466	8	0.7707	0.0673	0.7034	0.0873232	8.73232		8	1.03939	0.14201	0.89738	0.136628	13.6628	8	0.93962	0.09669	0.84293	0.102903	10.2903
9	1.0691	0.1023	0.9668	0.095688	9.5688	9	0.6066	0.0688	0.5378	0.113419	11.3419		9	0.99616	0.13024	0.86592	0.130742	13.0742	9	0.84414	0.11869	0.72545	0.140605	14.0605
10	0.9603	0.1243	0.836	0.129439	12.9439	10	0.7796	0.0965	0.6831	0.123781	12.3781		10	0.80311	0.15136	0.65175	0.188467	18.8467	10	0.88693	0.10934	0.77759	0.123279	12.3279
11	1.1787	0.1069	1.0718	0.0906931	9.06931	11	0.8337	0.1117	0.722	0.133981	13.3981		11	1.27457	0.15158	1.12299	0.118926	11.8926	11	0.8921	0.08844	0.80366	0.0991369	9.91369
12	1.0702	0.1079	0.9623	0.100822	10.0822	12	0.8792	0.0682	0.811	0.0775705	7.75705		12	1.14851	0.12518	1.02333	0.108993	10.8993	12	0.81389	0.08327	0.73062	0.102311	10.2311
13	1.0195	0.1458	0.8737	0.143011	14.3011	13	0.841	0.0645	0.7765	0.0766944	7.66944		13	1.14939	0.15015	0.99924	0.130635	13.0635	13	0.96305	0.11726	0.84579	0.121759	12.1759
14	0.9391	0.1207	0.8184	0.128527	12.8527	14	0.7057	0.0945	0.6112	0.13391	13.391		14	1.24421	0.13926	1.10495	0.111926	11.1926	14	0.94292	0.10175	0.84117	0.107909	10.7909
15	0.9816	0.1254	0.8562	0.127751	12.7751	15	0.8591	0.1007	0.7584	0.117216	11.7216		15	1.03884	0.14971	0.88913	0.144113	14.4113	15	0.76901	0.09097	0.67804	0.118295	11.8295
16	0.9413	0.1383	0.803	0.146924	14.6924	16	0.6542	0.0944	0.5598	0.144298	14.4298		16	0.86845	0.14817	0.72028	0.170614	17.0614	16	1.03114	0.09482	0.93632	0.0919565	9.19565
17	0.8958	0.0912	0.8046	0.101808	10.1808	17	0.7658	0.1029	0.6629	0.134369	13.4369		17	1.05809	0.16214	0.89595	0.153238	15.3238	17	0.73645	0.10846	0.62799	0.147274	14.7274
18	0.9902	0.1334	0.8568	0.13472	13.472	18	0.872	0.0906	0.7814	0.103899	10.3899		18	0.95909	0.12364	0.83545	0.128914	12.8914	18	0.87692	0.10153	0.77539	0.11578	11.578
19	1.0232	0.1205	0.9027	0.117768	11.7768	19	0.6907	0.0835	0.6072	0.120892	12.0892		19	1.0857	0.13695	0.94875	0.12614	12.614	19	0.94347	0.11176	0.83171	0.118456	11.8456
20	1.0484	0.1394	0.909	0.132965	13.2965	20	0.6501	0.0971	0.553	0.149362	14.9362		20	1.15203	0.12122	1.03081	0.105223	10.5223	20	0.73634	0.10791	0.62843	0.146549	14.6549
21	0.9421	0.1409	0.8012	0.149559	14.9559	21	0.8816	0.065	0.8166	0.0737296	7.37296		21	1.07426	0.12881	0.94545	0.119906	11.9906	21	0.8558	0.10329	0.75251	0.120694	12.0694
22	1.009	0.1015	0.9075	0.100595	10.0595	22	0.6247	0.091	0.5337	0.14567	14.567		22	1.26236	0.13211	1.13025	0.104653	10.4653	22	0.97141	0.10912	0.86229	0.112332	11.2332
23	1.0417	0.1286	0.9131	0.123452	12.3452	23	0.6525	0.0864	0.5661	0.132414	13.2414		23	1.06997	0.13497	0.935	0.126144	12.6144	23	0.88968	0.07678	0.8129	0.0863007	8.63007
24	1.0476	0.1198	0.9278	0.114357	11.4357	24	0.7308	0.1083	0.6225	0.148194	14.8194		24	1.19273	0.12342	1.06931	0.103477	10.3477	24	0.97042	0.09097	0.87945	0.0937429	9.37429
25	0.6761	0.1245	0.5516	0.184144	18.4144	25	0.828	0.0839	0.7441	0.101329	10.1329		25	1.16259	0.14102	1.02157	0.121298	12.1298	25	0.97691	0.10109	0.87582	0.103479	10.3479
26	1.0592	0.1184	0.9408	0.111782	11.1782	26	0.8047	0.0766	0.7281	0.0951908	9.51908		26	1.32693	0.13332	1.19361	0.100473	10.0473	26	0.82368	0.10109	0.72259	0.12273	12.273
27	0.8936	0.1311	0.7625	0.14671	14.671	27	0.8662	0.101	0.7652	0.116601	11.6601		27	1.26049	0.14872	1.11177	0.117986	11.7986	27	0.76538	0.09284	0.67254	0.121299	12.1299
28	0.8635	0.1174	0.7461	0.135958	13.5958	28	0.5812	0.1091	0.4721	0.187715	18.7715		28	1.15368	0.15829	0.99539	0.137204	13.7204	28	0.99473	0.11528	0.87945	0.115891	11.5891
29	1.0575	0.1154	0.9421	0.109125	10.9125	29	0.8054	0.1077	0.6977	0.133722	13.3722		29	1.11694	0.1397	0.97724	0.125074	12.5074	29	0.82929	0.09867	0.73062	0.118981	11.8981
30	1.0481	0.124	0.9241	0.118309	11.8309	30	0.7832	0.1076	0.6756	0.137385	13.7385		30	0.80971	0.12342	0.68629	0.152425	15.2425	30	0.75603	0.09922	0.65681	0.131238	13.1238
31	0.9603	0.1234	0.8369	0.128502	12.8502	31	0.6028	0.0996	0.5032	0.165229	16.5229		31	1.18481	0.12397	1.06084	0.104633	10.4633	31	0.93027	0.09097	0.8393	0.0977888	9.77888
32	1.1008	0.1205	0.9803	0.109466	10.9466	32	0.5934	0.0976	0.4958	0.164476	16.4476		32	0.95425	0.12188	0.83237	0.127723	12.7723	32	0.88099	0.11715	0.76384	0.132975	13.2975
33	0.8525	0.112	0.7405	0.131378	13.1378	33	0.6685	0.1064	0.5621	0.159162	15.9162		33	1.08119	0.13827	0.94292	0.127887	12.7887	33	0.79156	0.11781	0.67375	0.148833	14.8833
34	0.9656	0.1106	0.855	0.11454	11.454	34	0.6936	0.0841	0.6095	0.121251	12.1251		34	0.95623	0.13266	0.82357	0.138732	13.8732	34	0.89056	0.10846	0.7821	0.121789	12.1789
35	0.8843	0.1373	0.747	0.155264	15.5264	35	0.6323	0.1002	0.5321	0.158469	15.8469		35	0.7392	0.12683	0.61237	0.171577	17.1577	35	0.88429	0.1188	0.76549	0.134345	13.4345
36	1.022	0.1346	0.8874	0.131703	13.1703	36	0.8078	0.0958	0.712	0.118594	11.8594		36	0.88847	0.15378	0.73469	0.173084	17.3084	36	0.9097	0.10945	0.80025	0.120314	12.0314
37	1.0831	0.1328	0.9503	0.122611	12.2611	37	0.7983	0.1055	0.6928	0.132156	13.2156		37	1.35014	0.12067	1.22947	0.0893759	8.93759	37	0.88726	0.11649	0.77077	0.131292	13.1292
38	0.8834	0.1244	0.759	0.14082	14.082	38	0.7771	0.0662	0.7109	0.0851885	8.51885		38	1.25697	0.13761	1.11936	0.109478	10.9478	38	0.95887	0.10417	0.8547	0.108638	10.8638
39	1.0996	0.1493	0.9503	0.135777	13.5777	39	0.7112	0.0827	0.6285	0.116282	11.6282		39	1.26643	0.13497	1.13146	0.106575	10.6575	39	0.9009	0.0902	0.8107	0.100122	10.0122
40	0.987	0.1372	0.8498	0.139007	13.9007	40	0.7523	0.1018	0.6505	0.135318	13.5318		40	1.38237	0.13871	1.24366	0.100342	10.0342	40	0.99143	0.11528	0.87615	0.116276	11.6276
41	0.9613	0.1199	0.8414	0.124727	12.4727	41	0.8564	0.1168	0.7396	0.136385	13.6385		41	1.02762	0.13805	0.88957	0.13434	13.434	41	0.7392	0.10835	0.63085	0.146577	14.6577
42	1.0872	0.1662	0.921	0.15287	15.287	42	0.9131	0.1187	0.7944	0.129997	12.9997		42	1.06645	0.15213	0.91432	0.142651	14.2651	42	0.79618	0.09086	0.70532	0.11412	11.412
43	1.1183	0.1398	0.9785	0.125011	12.5011	43			0.6938				43	0.89364	0.14828	0.74536	0.165928	16.5928	43	0.97449	0.10395	0.87054	0.106671	10.6671
44	0.8121	0.1406	0.6715	0.173131	17.3131	44			0.5135				44	0.99	0.13134	0.85866	0.132667	13.2667	44	0.84018	0.09141	0.74877	0.108798	10.8798
45	0.9794	0.1234	0.856	0.125996	12.5996	45			0.6907				45	1.16468	0.132	1.03268	0.113336	11.3336	45	0.96712	0.1045	0.86262	0.108053	10.8053
46	1.0602	0.1144	0.9458	0.107904	10.7904	46			0.4662				46	1.10044	0.14773	0.95271	0.134246	13.4246	46	0.88616	0.10032	0.78584	0.113208	11.3208
47	0.8991	0.1265	0.7726	0.140696	14.0696	47			0.7277				47	0.92664	0.12892	0.79772	0.139126	13.9126	47	0.79882	0.11099	0.68783	0.138942	13.8942
48	0.9309	0.116	0.8149	0.124611	12.4611	48							48	1.03301	0.13684	0.89617	0.132467	13.2467	48			0.68541
49	1.1657	0.1179	1.0478	0.101141	10.1141	49							49	1.22133	0.14432	1.07701	0.118166	11.8166	49			0.82522
50	0.9576	0.1164	0.8412	0.121554	12.1554	50							50	1.00078	0.13123	0.86955	0.131128	13.1128	50			0.72886
51	0.8554	0.1295	0.7259	0.151391	15.1391	51							51	1.00155	0.14113	0.86042	0.140912	14.0912	51			0.78078
52	1.092	0.1558	0.9362	0.142674	14.2674	52							52	0.68728	0.15378	0.5335	0.223752	22.3752	52			0.88033
53	0.8187	0.1195	0.6992	0.145963	14.5963	53							53	1.12409	0.13574	0.98835	0.120755	12.0755	53			0.72765
54	1.0508	0.1172	0.9336	0.111534	11.1534	54							54			0.70279			54			0.56837
55	1.2417	0.1429	1.0988	0.115084	11.5084	55							55			0.89397			55			0.64911
56	1.0473	0.1277	0.9196	0.121933	12.1933	56							56						56			0.92147
57	0.94	0.1251	0.8149	0.133085	13.3085	57							57						57			0.77473
58			1.0364			58							58						58
59			0.4574			59							59						59

## Sheet: Changes
	wt Kosetsu female cocoons	ClkD1922 female cocoons	wt Kosetsu female shell	ClkD1922 female shell	wt Kosetsu female silk%	ClkD1922female silk%	wt Kosetsu male cocoons	ClkD1922 male cocoons	wt Kosetsu male shell	ClkD1922 male shell	wt Kosetsu male silk%	ClkD1922 male silk%	Wt Kosetsu Fm Pupae weight	Wt Kosetsu M Pupae weight	ClkD1922 Fm Pupae weight	ClkD1922 M Pupae weight
Number of samples	57	53	57	53	57	53	42	47	42	47	42	47	59	47	55	57
Minimum	0.676	0.687	0.091	0.121	9.069	8.938	0.581	0.736	0.052	0.077	7.373	8.403	0.457	0.466	0.534	0.568
Maximum	1.242	1.382	0.166	0.162	18.41	22.38	0.913	1.031	0.119	0.119	18.77	14.88	1.099	0.817	1.244	0.936
Range	0.566	0.695	0.075	0.041	9.345	13.44	0.332	0.295	0.067	0.042	11.4	6.48	0.642	0.351	0.71	0.368
Mean	0.9898	1.076	0.1261	0.1375	12.87	13.1	0.7588	0.8853	0.09088	0.1025	12.17	11.67	0.8598	0.6627	0.9331	0.7778
Std. Deviation	0.1076	0.1594	0.01428	0.0106	1.912	2.455	0.09651	0.07657	0.01583	0.01105	2.684	1.627	0.1192	0.09993	0.1602	0.08253
Std. Error of Mean	0.01425	0.02189	0.001891	0.001456	0.2533	0.3372	0.01489	0.01117	0.002442	0.001611	0.4141	0.2373	0.01552	0.01458	0.0216	0.01093
% changes Clk^1922		8.70883		9.04044		1.7871		16.6711		12.7861		-4.10846			8.52524	17.3683
