# Supplementary material for: Enhanced silk production and pupal weight in Bombyx mori through CRISPR/Cas9-mediated circadian Clock gene disruption
Source: PLoS One. 2025 Jan 27;20(1):e0317572. doi: 10.1371/journal.pone.0317572 (PMC11771929; doi:10.1371/journal.pone.0317572)
Supplement: S7 File — (XLSX) [file pone.0317572.s010.xlsx]

## Sheet: ClkD29-Raw data leaves
Wild-type (Nistari)													ClkD29
Female						Male							Female						Male
n°	Cocoon weight (g)	Shell weight (g)	Pupae weight (g)	Shell/Cocoon	Productivity (%)	n°	Cocoon weight (g)	Shell weight (g)	Pupae weight (g)	Shell/Cocoon	Productivity (%)		n°	Cocoon weight (g)	Shell weight (g)	Pupae weight (g)	Shell/Cocoon	Productivity (%)	n°	Cocoon weight (g)	Shell weight (g)	Pupae weight (g)	Shell/Cocoon	Productivity (%)
1	0.802	0.077	0.725	0.09601	9.601	1	0.877	0.108	0.769	0.123147	12.3147		1	0.962	0.105	0.857	0.109148	10.9148	1	0.82	0.091	0.729	0.110976	11.0976
2	0.815	0.08	0.735	0.0981595	9.81595	2	0.664	0.081	0.583	0.121988	12.1988		2	1.017	0.101	0.916	0.0993117	9.93117	2	0.699	0.089	0.61	0.127325	12.7325
3	0.919	0.095	0.824	0.103373	10.3373	3	0.704	0.081	0.623	0.115057	11.5057		3	1.116	0.104	1.012	0.09319	9.319	3	0.922	0.115	0.807	0.124729	12.4729
4	0.926	0.093	0.833	0.100432	10.0432	4	0.812	0.093	0.719	0.114532	11.4532		4	1.09	0.095	0.995	0.087156	8.7156	4	0.905	0.11	0.795	0.121547	12.1547
5	0.922	0.096	0.826	0.104121	10.4121	5	0.803	0.094	0.709	0.117061	11.7061		5	0.982	0.1	0.882	0.101833	10.1833	5	1.001	0.116	0.885	0.115884	11.5884
6	0.843	0.084	0.759	0.0996441	9.96441	6	0.739	0.088	0.651	0.11908	11.908		6	0.827	0.068	0.759	0.0822249	8.22249	6	0.85	0.095	0.755	0.111765	11.1765
7	0.929	0.088	0.841	0.0947255	9.47255	7	0.741	0.081	0.66	0.109312	10.9312		7	1.187	0.121	1.066	0.101938	10.1938	7	0.912	0.117	0.795	0.128289	12.8289
8	0.881	0.085	0.796	0.0964813	9.64813	8	0.752	0.085	0.667	0.113032	11.3032		8	0.939	0.092	0.847	0.0979766	9.79766	8	0.802	0.089	0.713	0.110973	11.0973
9	0.973	0.097	0.876	0.0996917	9.96917	9	0.75	0.081	0.669	0.108	10.8		9	1.145	0.109	1.036	0.0951965	9.51965	9	0.923	0.112	0.811	0.121343	12.1343
10	0.731	0.064	0.667	0.0875513	8.75513	10	0.82	0.078	0.742	0.095122	9.5122		10	1.079	0.121	0.958	0.112141	11.2141	10	0.852	0.105	0.747	0.123239	12.3239
11	0.924	0.09	0.834	0.0974026	9.74026	11	0.725	0.089	0.636	0.122759	12.2759		11	1.286	0.135	1.151	0.104977	10.4977	11	0.795	0.097	0.698	0.122013	12.2013
12	0.932	0.091	0.841	0.0976395	9.76395	12	0.691	0.083	0.608	0.120116	12.0116		12	1.086	0.119	0.967	0.109576	10.9576	12	0.851	0.0998	0.7512	0.117274	11.7274
13	0.859	0.075	0.784	0.0873108	8.73108	13	0.75	0.079	0.671	0.105333	10.5333		13	1.21	0.127	1.083	0.104959	10.4959	13	0.87	0.116	0.754	0.133333	13.3333
14	0.872	0.081	0.791	0.0928899	9.28899	14	0.701	0.084	0.617	0.119829	11.9829		14	1.025	0.091	0.934	0.0887805	8.87805	14	0.784	0.096	0.688	0.122449	12.2449
15	0.847	0.08	0.767	0.094451	9.4451	15	0.667	0.068	0.599	0.101949	10.1949		15	0.901	0.08	0.821	0.0887902	8.87902	15	0.962	0.115	0.847	0.119543	11.9543
16	0.916	0.093	0.823	0.101528	10.1528	16	0.639	0.076	0.563	0.118936	11.8936		16	1.068	0.109	0.959	0.10206	10.206	16	0.841	0.11	0.731	0.130797	13.0797
17	0.823	0.068	0.755	0.0826245	8.26245	17	0.664	0.076	0.588	0.114458	11.4458		17	0.929	0.089	0.84	0.0958019	9.58019	17	0.777	0.093	0.684	0.119691	11.9691
18	0.799	0.068	0.731	0.0851064	8.51064	18	0.66	0.072	0.588	0.109091	10.9091		18	0.944	0.107	0.837	0.113347	11.3347	18	0.888	0.108	0.78	0.121622	12.1622
19	0.817	0.083	0.734	0.101591	10.1591	19	0.726	0.077	0.649	0.106061	10.6061		19	1.201	0.119	1.082	0.0990841	9.90841	19	0.852	0.104	0.748	0.122066	12.2066
20	0.837	0.07	0.767	0.083632	8.3632	20	0.679	0.073	0.606	0.107511	10.7511		20	1.127	0.103	1.024	0.0913931	9.13931	20	0.823	0.101	0.722	0.122722	12.2722
21	0.803	0.08	0.723	0.0996264	9.96264	21	0.773	0.076	0.697	0.0983182	9.83182		21	0.954	0.091	0.863	0.0953878	9.53878	21	0.758	0.1	0.658	0.131926	13.1926
22	0.882	0.085	0.797	0.0963719	9.63719	22	0.629	0.074	0.555	0.117647	11.7647		22	1.116	0.114	1.002	0.102151	10.2151	22	0.728	0.085	0.643	0.116758	11.6758
23	0.854	0.075	0.779	0.087822	8.7822	23	0.839	0.091	0.748	0.108462	10.8462		23	1.102	0.112	0.99	0.101633	10.1633	23	0.809	0.094	0.715	0.116193	11.6193
24	0.845	0.072	0.773	0.0852071	8.52071	24	0.648	0.061	0.587	0.0941358	9.41358		24	1.124	0.12	1.004	0.106762	10.6762	24	0.877	0.106	0.771	0.120867	12.0867
25	0.956	0.095	0.861	0.0993724	9.93724	25	0.773	0.097	0.676	0.125485	12.5485		25	1.141	0.116	1.025	0.101665	10.1665	25	0.764	0.08	0.684	0.104712	10.4712
26	0.865	0.075	0.79	0.0867052	8.67052	26	0.626	0.07	0.556	0.111821	11.1821		26	1.082	0.106	0.976	0.0979667	9.79667	26	0.79	0.099	0.691	0.125316	12.5316
27	0.825	0.068	0.757	0.0824242	8.24242	27	0.747	0.082	0.665	0.109772	10.9772		27	1.137	0.125	1.012	0.109938	10.9938	27	0.713	0.086	0.627	0.120617	12.0617
28	0.896	0.093	0.803	0.103795	10.3795	28	0.742	0.084	0.658	0.113208	11.3208		28	1.181	0.123	1.058	0.104149	10.4149	28	0.845	0.109	0.736	0.128994	12.8994
29	0.825	0.074	0.751	0.089697	8.9697	29	0.717	0.075	0.642	0.104603	10.4603		29	1.195	0.119	1.076	0.0995816	9.95816	29	0.874	0.102	0.772	0.116705	11.6705
30	0.797	0.077	0.72	0.0966123	9.66123	30	0.702	0.077	0.625	0.109687	10.9687		30	1.133	0.096	1.037	0.0847308	8.47308	30	0.946	0.121	0.825	0.127907	12.7907
31	0.844	0.084	0.76	0.0995261	9.95261	31	0.557	0.061	0.496	0.109515	10.9515		31	1.251	0.135	1.116	0.107914	10.7914	31	0.736	0.079	0.657	0.107337	10.7337
32	0.799	0.078	0.721	0.097622	9.7622	32	0.623	0.076	0.547	0.12199	12.199		32	1.119	0.113	1.006	0.100983	10.0983	32	0.829	0.1	0.729	0.120627	12.0627
33	0.816	0.072	0.744	0.0882353	8.82353	33	0.718	0.087	0.631	0.12117	12.117		33	1.066	0.103	0.963	0.0966229	9.66229	33	0.808	0.106	0.702	0.131188	13.1188
34	0.869	0.079	0.79	0.0909091	9.09091	34	0.726	0.094	0.632	0.129477	12.9477		34	1.082	0.116	0.966	0.107209	10.7209	34	0.707	0.087	0.62	0.123055	12.3055
35	0.809	0.074	0.735	0.091471	9.1471	35	0.604	0.073	0.531	0.120861	12.0861		35	1.217	0.12	1.097	0.0986031	9.86031	35	0.801	0.106	0.695	0.132335	13.2335
36	0.76	0.067	0.693	0.0881579	8.81579	36	0.693	0.069	0.624	0.0995671	9.95671		36	1.144	0.116	1.028	0.101399	10.1399	36	0.708	0.083	0.625	0.117232	11.7232
37	0.757	0.062	0.695	0.0819022	8.19022	37	0.61	0.069	0.541	0.113115	11.3115		37	1.135	0.104	1.031	0.09163	9.163	37	0.817	0.105	0.712	0.128519	12.8519
38	0.802	0.078	0.724	0.0972569	9.72569	38	0.786	0.077	0.709	0.0979644	9.79644		38	1.083	0.107	0.976	0.0987996	9.87996	38	0.867	0.108	0.759	0.124567	12.4567
39	0.826	0.079	0.747	0.0956416	9.56416	39	0.632	0.068	0.564	0.107595	10.7595		39	1.086	0.109	0.977	0.100368	10.0368	39	0.863	0.104	0.759	0.12051	12.051
40	0.808	0.075	0.733	0.0928218	9.28218	40	0.728	0.08	0.648	0.10989	10.989		40	0.949	0.086	0.863	0.0906217	9.06217	40	0.879	0.109	0.77	0.124005	12.4005
41	0.758	0.07	0.688	0.0923483	9.23483	41	0.805	0.099	0.706	0.122981	12.2981		41	0.924	0.096	0.828	0.103896	10.3896	41	0.762	0.089	0.673	0.116798	11.6798
42	0.963	0.098	0.865	0.101765	10.1765	42	0.715	0.073	0.642	0.102098	10.2098		42	1.278	0.121	1.157	0.0946792	9.46792	42	0.817	0.102	0.715	0.124847	12.4847
43	0.888	0.077	0.811	0.0867117	8.67117	43	0.689	0.086	0.603	0.124819	12.4819		43	1.01	0.1	0.91	0.0990099	9.90099	43	0.856	0.106	0.75	0.123832	12.3832
44	0.829	0.078	0.751	0.0940893	9.40893	44	0.735	0.091	0.644	0.12381	12.381		44	0.946	0.092	0.854	0.0972516	9.72516	44	0.854	0.108	0.746	0.126464	12.6464
45	0.83	0.081	0.749	0.0975904	9.75904	45	0.708	0.081	0.627	0.114407	11.4407		45	1.062	0.103	0.959	0.0969868	9.69868	45	0.858	0.097	0.761	0.113054	11.3054
46	0.876	0.085	0.791	0.097032	9.7032	46	0.703	0.082	0.621	0.116643	11.6643		46	0.99	0.101	0.889	0.10202	10.202	46	0.756	0.082	0.674	0.108466	10.8466
47	0.886	0.082	0.804	0.0925508	9.25508	47	0.708	0.084	0.624	0.118644	11.8644		47	1.053	0.108	0.945	0.102564	10.2564	47	0.876	0.107	0.769	0.122146	12.2146
48	0.835	0.073	0.762	0.0874251	8.74251	48	0.792	0.086	0.706	0.108586	10.8586		48	0.983	0.086	0.897	0.0874873	8.74873	48	0.821	0.101	0.72	0.123021	12.3021
49	0.807	0.075	0.732	0.0929368	9.29368	49	0.622	0.069	0.553	0.110932	11.0932		49	0.936	0.093	0.843	0.099359	9.9359	49	0.911	0.109	0.802	0.119649	11.9649
50	0.877	0.087	0.79	0.0992018	9.92018	50	0.772	0.095	0.677	0.123057	12.3057		50	1.069	0.099	0.97	0.0926099	9.26099	50	0.723	0.083	0.64	0.114799	11.4799

## Sheet: Changes
	wt female cocoons	ClkD29 female cocoons	wt female shell	ClkD29 female shell	wt female silk%	ClkD29 female silk%	wt male cocoons	ClkD29 male cocoons	wt male shell	ClkD29 male shell	wt male silk%	ClkD29 male silk%	Wt Fm Pupae weight	Wt M Pupae weight	ClkD29 Fm Pupae weight	ClkD29 M Pupae weight
Number of samples	50	50	50	50	50	50	50	50	50	50	50	50	50	50	50	50
Minimum	0.731	0.827	0.062	0.068	8.19	8.222	0.557	0.699	0.061	0.079	9.414	10.47	0.667	0.496	0.759	0.61
Maximum	0.973	1.286	0.098	0.135	10.41	11.33	0.877	1.001	0.108	0.121	12.95	13.33	0.876	0.769	1.157	0.885
Range	0.242	0.459	0.036	0.067	2.222	3.112	0.32	0.302	0.047	0.042	3.534	2.862	0.209	0.273	0.398	0.275
Mean	0.8511	1.073	0.08012	0.1065	9.394	9.906	0.7137	0.8296	0.08068	0.1006	11.31	12.12	0.771	0.633	0.9669	0.729
Std. Deviation	0.05604	0.1042	0.009122	0.01397	0.6155	0.7028	0.06681	0.06976	0.009732	0.01075	0.8517	0.6583	0.04834	0.05966	0.09243	0.0606
Std. Error of Mean	0.007925	0.01473	0.00129	0.001976	0.08705	0.0994	0.009448	0.009866	0.001376	0.00152	0.1204	0.09309	0.006836	0.008437	0.01307	0.00857
% changes Clk^29		26.0721		32.9256		5.45029		16.2393		24.6901		7.1618			25.4086	15.1659
